# Supplementary material for: Osteoporosis: The Renascent Impact of Vertebral Fractures—A Narrative Review of Diagnosis, Risk Stratification, and Integrated Management
Source: J Clin Med. 2026 Jun 28;15(13):5033. doi: 10.3390/jcm15135033 (PMC13362820; doi:10.3390/jcm15135033)
Supplement: Supplementary file 1 [file jcm-15-05033-s001.zip]

Archive with 3 entries (3 files):
- Table S1_OVF_detection_synthesis.pdf
- Table S2_OVF_predictor_synthesis.pdf
- Table S3_OVF_management_synthesis.pdf
